# Supplementary material for: Polyaromatic Hydrocarbon (PAH)-Based Aza-POPOPs: Synthesis, Photophysical Studies, and Nitroanalyte Sensing Abilities
Source: Int J Mol Sci. 2023 Jun 13;24(12):10084. doi: 10.3390/ijms241210084 (PMC10298922; doi:10.3390/ijms241210084)
Supplement: Supplementary file 1 [file ijms-24-10084-s001.zip]

Archive with 1 entries (1 files):
- ijms-2377658-supplementary.pdf
